# Supplementary material for: Gap Junctional Interaction of Endothelial Progenitor Cells (EPC) with Endothelial Cells Induces Angiogenic Network Formation In Vitro
Source: Int J Mol Sci. 2025 May 18;26(10):4827. doi: 10.3390/ijms26104827 (PMC12112054; doi:10.3390/ijms26104827)
Supplement: Supplementary file 1 [file ijms-26-04827-s001.zip]

Archive with 1 entries (1 files):
- ijms-3516338-supplementary.pdf
